# Supplementary material for: The Relationship between COVID-19 Severity in Children and Immunoregulatory Gene Polymorphism
Source: Viruses. 2023 Oct 14;15(10):2093. doi: 10.3390/v15102093 (PMC10612096; doi:10.3390/v15102093)
Supplement: Supplementary file 1 [file viruses-15-02093-s001.zip]

Archive with 1 entries (1 files):
- viruses-2628787-supplementary.pdf
